# Supplementary material for: Predisposing, Enabling, and Need Factors Associated with Psychotropic Medication and Mental Health Service Use among Children in Out-of-Home Care in the United States: A Scoping Review
Source: Int J Environ Res Public Health. 2023 Sep 15;20(18):6769. doi: 10.3390/ijerph20186769 (PMC10531290; doi:10.3390/ijerph20186769)
Supplement: Supplementary file 1 [file ijerph-20-06769-s001.zip]

Archive with 1 entries (1 files):
- ijerph-2494516-supplementary.pdf
